# Supplementary material for: The Efficacy and Safety of Qiming Granule for Dry Eye Disease: A Systematic Review and Meta-Analysis
Source: Front Pharmacol. 2020 Apr 30;11:580. doi: 10.3389/fphar.2020.00580 (PMC7204435; doi:10.3389/fphar.2020.00580)
Supplement: Supplementary material 1 — The list of records excluded by reading the full text. [file DataSheet_1.zip › supplementary materials/supplementary material 2.xlsx]

## Sheet: Sheet1
order	First author and year	Intervention of treatment group	Intervention of control group	ages(treatment/control)	No. of patients (treatment/placebo)	Time of disease (treatment/placebo) (year)	Course of treatment	Effective rate (treatment/placebo)	Baseline tear film break up time ( BUT) (treatment/placebo) (second)	Tear film break up time (BUT) after treatment (treatment/placebo) (second)	Baseline schimer' test(mm)	Schimer's test after treatment(mm)	Baseline corneal fluorescein staining (treatment/placebo)	corneal fluorescein staining after treatment (treatment/placebo)	Safety	Baseline eye symptoms score	Eye symptoms score	Baseline zung's self-rating depression scale (SDS)	Zung's self-rating depression scale (SDS)	Baseline self-rating anxiety scale (SAS)	Self-rating anxiety scale after treatment (SAS)	Baseline ocular surface disease index (OSDI)	Ocular surface disease index (OSDI) after treatment	Funding information and conflict of interest
1	Siwen Song,2019	QM 4.5g, tid	sodium hyaluronate eye drops，2-3 drops / time,tid	50.52±9.15/50.49±9.13	36/36	6.29±1.35/6.25±1.32	2 months	97.22%/63.89%	4.12±2.21/4.16±1.81	13.63±2.81/10.63±3.31	6.25±2.32/6.42±2.35	15.43±1.27/10.73±1.43	NR	NR	NR	NR	NR	NR	NR	NR	NR	NR	NR	NR
2	Mingyue Wang, 2018	QM 4.5g, tid	sodium hyaluronate eye drops,2 drops / time,tid	37-74/39-75	105/105	1-12/2-13	2 months	82.9%/74.3%	4.28±1.97/4.53±2.36	14.20±2.19/10.48±3.42	6.31±3.12/6.64±3.29	16.11±1.09/10.98±1.29	NR	NR	NR	NR	NR	NR	NR	NR	NR	NR	NR	NR
3	Qing Du, 2018	polyethylene glycol eye drops，tid+QM 4.5g, tid	polyethylene glycol eye drops，tid	34.3±11.5/36.1±15.5	60/60	NR	1 month	93.3%/76.7%	4.53±1.4/4.55±1.5	8.5±1.73/6.45±1.5	NR	NR	NR	NR	NR	NR	NR	NR	NR	NR	NR	50.48±25.2/51.45±25.1	41.35±2.44/45.56±10.45	NR
4	Shilin Lu, 2017	QM 4.5g, tid	sodium hyaluronate eye drops,2 drops / time,tid	50.5±9.2/48.5±9.2	20/20	1-15/1-13	2 months	72.5%/45%	4.11±2.2/4.15±1.8	13.62±2.8/10.62±3.3	6.23±2.31/6.41±2.33	15.42±1.26/10.72±1.42	NR	NR	No adverse events were observed	NR	NR	NR	NR	NR	NR	NR	NR	NR
5	Yi Wang, 2017	pranoprofen eye drops,1-2 drops / time,qid + artificial tears,1-2 drops / time,qid+ QM 4.5g, tid	pranoprofen eye drops,1-2 drops / time,qid + artificial tears,1-2 drops / time,qid	67.65±3.25/66.22±3.31	39/39	8.89±4.11/9.01±4.09	1 month	97%/64%	8.59±1.66/9.02±1.71	14.05±1.53/11.35±1.49	NR	NR	1.84±0.31/1.78±0.39	0.93±0.17/1.21±0.39	No adverse events were observed	NR	NR	NR	NR	NR	NR	NR	NR	NR
6	Li Li, 2017	pranoprofen eye drops,1 drops / time,tid +sodium hyaluronate eye drops,1 drops / time,tid+QM 4.5g, tid	pranoprofen eye drops,1 drops / time,tid +sodium hyaluronate eye drops,1 drops / time,tid	52.6±4.2/52.9±4.5	50/45	NR	1 month	100%/84.4%	8.16±2.34/8.12±2.18	17.84±4.56/13.29±4.12	5.02±0.83/4.98±0.92	10.82±2.84/8.45±2.62	NR	NR	NR	NR	NR	NR	NR	NR	NR	NR	NR	NR
7	Chao Niu,2016	sodium hyaluronate eye drops,2 drops / time,qid+QM 4.5g, tid	sodium hyaluronate eye drops,2 drops / time,qid	NR	30/30	NR	2 months	90%/76.67%	5.59±1.44/5.47±1.36	10.58±1.01/5.69±1.86	2.11±3.05/2.13±3.10	7.03±1.58/4.67±2.03	1.73±0.27/1.65±0.29	0.85±0.31/1.59±0.87	NR	14.32±3.45/14.58±2.61	8.89±3.14/12.98±5.88	59.87±6.17/58.36±6.33	34.58±5.64/57.54±7.11	62.57±6.68/63.24±7.22	38.26±5.36/59.67±6.25	NR	NR	NR
8	Xingyan Xu, 2015	pranoprofen eye drops,2 drops / time,qid +sodium hyaluronate eye drops,2 drops / time,tid+QM 4.5g, tid	pranoprofen eye drops,2 drops / time,qid +sodium hyaluronate eye drops,2 drops / time,tid	57.4±6.1/58.2±5.8	45/37	4.9±1.9/4.8±2.1	1 month	100%/96%	7.74±2.01/7.65±1.92	16.21±4.29/13.79±4.36	4.91±0.69/4.87±0.71	10.17±3.12/9.01±2.87	NR	NR	NR	NR	NR	NR	NR	NR	NR	NR	NR	NR
9	Xueling Fu, 2014	pranoprofen eye drops,2 drops / time,qid +sodium hyaluronate eye drops,2 drops / time,tid+QM 4.5g, tid	pranoprofen eye drops,2 drops / time,qid +sodium hyaluronate eye drops,2 drops / time,tid	58.4±5.9	59/56	4.7±1.8	1 month	NR	7.84±2.03/7.56±1.85	16.18±4.32/13.82±4.47	4.84±0.72/4.76±0.67	10.16±3.02/9.02±2.76	NR	NR	NR	NR	NR	NR	NR	NR	NR	NR	NR	NR
10	Jinlan Wan, 2013	Dextran and Hypromellose eye drops,qid+QM 4.5g, tid	Dextran and Hypromellose eye drops,qid	34.3/36.1	50/50	NR	3 months	94%/76%	2.53±1.21/2.51±1.23	7.24±2.23/6.12±2.15	3.72±1.69/3.69±1.74	7.13±2.43/4.95±2.39	10.23±2.21/10.14±2.43	0.93±0.69/2.11±1.21	NR	NR	NR	NR	NR	NR	NR	NR	NR	NR
11	Jie Li, 2014	polyethylene glycol eye drops，qid+QM 4.5g, tid	polyethylene glycol eye drops，qid	NR	30/30	NR	1 month	90%/53.3%	4.34±1.26/4.21±1.37	7.98±1.47/5.31±1.35	5.68±1.61/5.70±1.70	8.91±2.32/6.69±1.74	NR	NR	NR	NR	NR	NR	NR	NR	NR	NR	NR	NR
